# Supplementary material for: High Prognostic Value of 68Ga-PSMA PET/CT in Renal Cell Carcinoma and Association with PSMA Expression Assessed by Immunohistochemistry
Source: Diagnostics (Basel). 2023 Sep 28;13(19):3082. doi: 10.3390/diagnostics13193082 (PMC10572927; doi:10.3390/diagnostics13193082)
Supplement: Supplementary file 1 [file diagnostics-13-03082-s001.zip]

Archive with 1 entries (1 files):
- diagnostics-2565654-supplementary.pdf
